# Supplementary material for: Regulation of Inflammatory Response in Human Osteoarthritic Chondrocytes by Novel Herbal Small Molecules
Source: Int J Mol Sci. 2019 Nov 15;20(22):5745. doi: 10.3390/ijms20225745 (PMC6888688; doi:10.3390/ijms20225745)
Supplement: Supplementary file 1 [file ijms-20-05745-s001.zip]

Archive with 2 entries (2 files):
- suplemantary table 1.pdf
- Supplemantory figure 1.pdf
